# Supplementary material for: Resilience, Post-Traumatic Growth, and Transplant Effects—Gender Differences Following Liver Transplantation: A Cross-Sectional Study
Source: Healthcare (Basel). 2024 Dec 26;13(1):24. doi: 10.3390/healthcare13010024 (PMC11720365; doi:10.3390/healthcare13010024)
Supplement: Supplementary file 1 [file healthcare-13-00024-s001.zip]

Archive with 1 entries (1 files):
- healthcare-3352718-supplementary.pdf
